# Supplementary material for: Reduction of Dietary Fat Rescues High-Fat Diet-Induced Depressive Phenotypes and the Associated Hippocampal Astrocytic Deficits in Mice
Source: Metabolites. 2025 Jul 18;15(7):485. doi: 10.3390/metabo15070485 (PMC12299380; doi:10.3390/metabo15070485)
Supplement: Supplementary file 1 [file metabolites-15-00485-s001.zip]

Archive with 8 entries (8 files):
- Figure legends for suppl.pdf
- Suppl. Figure S1.pdf
- Suppl. Figure S2.pdf
- Suppl. Figure S3.pdf
- Suppl. Figure S4.pdf
- Suppl. Figure S5.pdf
- supplementary information.pdf
- WB for review (final).pdf
